# Supplementary material for: Development and Validation of a Tool to Assess Disease-Related Knowledge in Children with Coeliac Disease
Source: J Clin Med. 2026 Jan 26;15(3):997. doi: 10.3390/jcm15030997 (PMC12898186; doi:10.3390/jcm15030997)
Supplement: Supplementary file 1 [file jcm-15-00997-s001.zip]

Archive with 2 entries (2 files):
- jcm-4066389-Table S1 and figures.pdf
- jcm-4066389-Table S2.pdf
